# Supplementary material for: Mycobacterial Infection of Precision-Cut Lung Slices Reveals Type 1 Interferon Pathway Is Locally Induced by Mycobacterium bovis but Not M. tuberculosis in a Cattle Breed
Source: Front Vet Sci. 2021 Jul 9;8:696525. doi: 10.3389/fvets.2021.696525 (PMC8299756; doi:10.3389/fvets.2021.696525)
Supplement: Supplementary Video 1 — Internalization of Mb3601 in alveolar macrophages after precision-cut lung slice (PCLS) ex vivo infection. The PCLS was fixed at 2 dpi with 105 colony-forming units of Mb3601-GFP recombinant strain and labeled with anti-pancytokeratine and anti-MHCII antibodies, which, respectively, revealed anti-pancytokeratine and Alexa 555 conjugated secondary Ab. The PCLS was transferred on cover slides and mounted with Fluoromount-G™ mounting medium containing DAPI. Z-stack imaging was performed at ×63 enlargement with a confocal microscope. The 3D images were analyzed with Leica LAS software. [file Data_Sheet_2.ZIP]

Archive with 1 entries (1 files):
- Video S1. Remot et al..avi
